# Supplementary material for: Spatial transcriptomic characterization of the pathologic niche in a patient with pulmonary crystal-storing histiocytosis
Source: Genes Dis. 2025 Oct 27;13(3):101904. doi: 10.1016/j.gendis.2025.101904 (PMC12828807; doi:10.1016/j.gendis.2025.101904)
Supplement: Multimedia component 2 [file mmc2.zip]

Archive with 1 entries (1 files):
- gendis_101904__spl_07 - Code_mmc2.R
