# Supplementary material for: Spatial transcriptomic characterization of the pathologic niche in a patient with pulmonary crystal-storing histiocytosis
Source: Genes Dis. 2025 Oct 27;13(3):101904. doi: 10.1016/j.gendis.2025.101904 (PMC12828807; doi:10.1016/j.gendis.2025.101904)
Supplement: Multimedia component 2 [file mmc2.zip › gendis_101904__spl_07 - Code_mmc2.R]

#-----Packages required-----
library("Seurat")
library("hdf5r")
library("glmGamPoi")
library("dplyr")
library("ggplot2")
library("cowplot")
library("patchwork")
library("Hmisc")
library("ggsci")
library("igraph")
library("ggrepel")
library("ggpubr")
library("devtools")
###end###

#-----Nature_Data processing-----
proximal.img <- Seurat::Read10X_Image(image.dir = "~/PCSH project/#02_Spatial transcriptomics of human lung/#01_Nature/#01_Raw data/DD073R_A1_processed/spatial",
                                      image.name = "tissue_lowres_image.png")
proximal <- Seurat::Load10X_Spatial(data.dir = "~/PCSH project/#02_Spatial transcriptomics of human lung/#01_Nature/#01_Raw data/DD073R_A1_processed",
                                    filename = "filtered_feature_bc_matrix.h5",
                                    assay = "Spatial",
                                    slice = "proximal1",
                                    image = proximal.img)

proximal$location <- sample("proximal", size = ncol(proximal), replace = TRUE)
proximal$group <- sample("normal", size = ncol(proximal), replace = TRUE)
proximal$detail <- sample("proximal1", size = ncol(proximal), replace = TRUE)

VlnPlot(proximal, features = "nCount_Spatial", pt.size = 0.1) + NoLegend()
SpatialFeaturePlot(proximal, features = "nCount_Spatial") + theme(legend.position = "right")

proximal.sct <- SCTransform(proximal, assay = "Spatial", verbose = FALSE)
###end###

distal.img <- Seurat::Read10X_Image(image.dir = "~/PCSH project/#02_Spatial transcriptomics of human lung/#01_Nature/#01_Raw data/DD073R_D1_processed/spatial",
                                    image.name = "tissue_lowres_image.png")
distal <- Seurat::Load10X_Spatial(data.dir = "~/PCSH project/#02_Spatial transcriptomics of human lung/#01_Nature/#01_Raw data/DD073R_D1_processed",
                                  filename = "filtered_feature_bc_matrix.h5",
                                  assay = "Spatial",
                                  slice = "distal1",
                                  image = distal.img)

distal$location <- sample("distal", size = ncol(distal), replace = TRUE)
distal$group <- sample("normal", size = ncol(distal), replace = TRUE)
distal$detail <- sample("distal1", size = ncol(distal), replace = TRUE)

VlnPlot(distal, features = "nCount_Spatial", pt.size = 0.1) + NoLegend()
SpatialFeaturePlot(distal, features = "nCount_Spatial") + theme(legend.position = "right")

distal.sct <- SCTransform(distal, assay = "Spatial", verbose = FALSE)
###end###

#-----PCSH_Data processing-----
PCSH.img <- Seurat::Read10X_Image(image.dir = "~/PCSH project/#03_Spatial transcriptomics of PCSH/#01_Raw data/2024.06.29_Uploaded/spatial",
                                  image.name = "tissue_lowres_image.png")
PCSH <- Seurat::Load10X_Spatial(data.dir = "~/PCSH project/#03_Spatial transcriptomics of PCSH/#01_Raw data/2024.06.29_Uploaded",
                                filename = "filtered_feature_bc_matrix.h5",
                                assay = "Spatial",
                                slice = "pcsh",
                                image = PCSH.img)

PCSH$location <- sample("mass", size = ncol(PCSH), replace = TRUE)
PCSH$group <- sample("pcsh", size = ncol(PCSH), replace = TRUE)
PCSH$detail <- sample("mass1", size = ncol(PCSH), replace = TRUE)

VlnPlot(PCSH, features = "nCount_Spatial", pt.size = 0.1) + NoLegend()
SpatialFeaturePlot(PCSH, features = "nCount_Spatial") + theme(legend.position = "right")

PCSH.sct <- SCTransform(PCSH, assay = "Spatial", verbose = FALSE)
###end###

#-----Data analysis-----
lung.list <- list(PCSH.sct, proximal.sct, distal.sct)
lung.merge.n <- merge(lung.list[[1]], lung.list[2:length(lung.list)])
DefaultAssay(lung.merge.n) <- "SCT"
VariableFeatures(lung.merge.n) <- c(VariableFeatures(PCSH.sct), VariableFeatures(proximal.sct), VariableFeatures(distal.sct))
lung.merge.n.1 <- RunPCA(lung.merge.n, verbose = FALSE)
lung.merge.n.2 <- FindNeighbors(lung.merge.n.1, dims = 1:30)

library("clustree")
lung.merge.n.res <- FindClusters(lung.merge.n.2, resolution = c(seq(0, 1, 0.2)))
clustertree.n <- clustree(lung.merge.n.res@meta.data, prefix = "SCT_snn_res.", 
                        node_text_size = 4, node_label_size = 4, node_size_range = c(5, 15))
clustertree.n
ggsave("clustertree.n.pdf", plot = clustertree.n, width = 10, height = 10)

lung.merge.n.3 <- FindClusters(lung.merge.n.2, verbose = FALSE, resolution = 0.4)
lung.merge.n.4 <- RunUMAP(lung.merge.n.3, dims = 1:30)
lung.merge.n.defined <- lung.merge.n.4

lung.merge.n.defined$detail <- factor(x = lung.merge.n.defined$detail, levels = c("proximal1", "distal1", "mass1"))
lung.merge.n.defined$location <- factor(x = lung.merge.n.defined$location, levels = c("proximal", "distal", "mass"))
lung.merge.n.defined$group <- factor(x = lung.merge.n.defined$group, levels = c("normal", "pcsh"))

DimPlot(lung.merge.n.defined, reduction = "umap", group.by = c("group"))
DimPlot(lung.merge.n.defined, reduction = "umap", group.by = c("detail"))
DimPlot(lung.merge.n.defined, reduction = "umap", group.by = c("ident"), split.by = "group")
SpatialDimPlot(lung.merge.n.defined, label = FALSE, label.size = 2.0, pt.size.factor = 2.5)
###end###

###Data visualization###
dimplot.by.group <- DimPlot(lung.merge.n.defined, reduction = "umap", group.by = c("group"), pt.size = 0.1, label = FALSE)
dimplot.by.group
ggsave("dimplot.by.group.pdf", plot = dimplot.by.group, width = 6, height = 5)

dimplot.by.detail <- DimPlot(lung.merge.n.defined, reduction = "umap", group.by = c("detail"), pt.size = 0.1, label = FALSE)
dimplot.by.detail
ggsave("dimplot.by.detail.pdf", plot = dimplot.by.detail, width = 6, height = 5)

my_seurat <- subset(lung.merge.n.defined, idents = 0:12)
levels(Idents(my_seurat))
my_cols <- c('0'='#a4cde1','1'='#277fb8','2'='#96cb8f','3'='#4dae47','4'='#f38989',
             '5'='#e32427','6'='#f9b769','7'='#f48521','8'='#d4a6a8','9'='#af93c4',
             '10'='#815e99','11'='#f6f28f','12'='#b05a28')

dimplot.by.cluster.1 <- DimPlot(lung.merge.n.defined, reduction = "umap", group.by = c("ident"), pt.size = 0.1, label = TRUE, cols = my_cols)
dimplot.by.cluster.1
ggsave("dimplot.by.cluster.1.pdf", plot = dimplot.by.cluster.1, width = 6, height = 5)

dimplot.by.cluster.2 <- DimPlot(lung.merge.n.defined, reduction = "umap", group.by = c("ident"), pt.size = 0.1, label = FALSE, cols = my_cols)
dimplot.by.cluster.2
ggsave("dimplot.by.cluster.2.pdf", plot = dimplot.by.cluster.2, width = 6, height = 5)

dimplot.by.cluster.3 <- DimPlot(lung.merge.n.defined, reduction = "umap", group.by = c("ident"), 
                                pt.size = 0.1, label = FALSE, cols = my_cols, split.by = "group")
dimplot.by.cluster.3
ggsave("dimplot.by.cluster.3.pdf", plot = dimplot.by.cluster.3, width = 10, height = 5)

dimplot.by.cluster.4 <- DimPlot(lung.merge.n.defined, reduction = "umap", group.by = c("ident"), 
                                pt.size = 0.1, label = FALSE, cols = my_cols, split.by = "detail")
dimplot.by.cluster.4
ggsave("dimplot.by.cluster.4.pdf", plot = dimplot.by.cluster.4, width = 13, height = 5)

spatialplot.1 <- SpatialDimPlot(lung.merge.n.defined, label = TRUE, pt.size.factor = 2.0,
                                cols = my_cols, ncol = 5, crop = FALSE)
spatialplot.1
ggsave("spatialplot.1.pdf", plot = spatialplot.1, width = 30, height = 40)

spatialplot.2 <- SpatialDimPlot(lung.merge.n.defined, label = FALSE, pt.size.factor = 2.0, 
                                cols = my_cols, ncol = 5, crop = FALSE)
spatialplot.2
ggsave("spatialplot.2.pdf", plot = spatialplot.2, width = 30, height = 40)

spatialplot.3 <- SpatialDimPlot(lung.merge.n.defined, label = TRUE, pt.size.factor = 2.5,
                                cols = my_cols, ncol = 5, crop = TRUE)
spatialplot.3
ggsave("spatialplot.3.pdf", plot = spatialplot.3, width = 30, height = 40)

spatialplot.4 <- SpatialDimPlot(lung.merge.n.defined, label = FALSE, pt.size.factor = 2.5, 
                                cols = my_cols, ncol = 5, crop = TRUE)
spatialplot.4
ggsave("spatialplot.4.pdf", plot = spatialplot.4, width = 30, height = 40)
###end###

###Cluster-specific genes###
lung.marker <- PrepSCTFindMarkers(lung.merge.n.defined)
all.markers <- FindAllMarkers(lung.marker, only.pos = TRUE, min.pct = 0.25, logfc.threshold = 0.25)
write.table(all.markers, "markers for each cluster.csv", row.names = FALSE, col.names = TRUE, sep = ",")

top5.markers <- all.markers %>% group_by(cluster) %>% top_n(n = 5, wt = avg_log2FC)
write.table(top5.markers, "top 5 markers for each cluster.csv", row.names = FALSE, col.names = TRUE, sep = ",")

dotplot.top5.markers <- DotPlot(object = lung.marker, features = unique(top5.markers$gene), 
                                dot.scale = 7, cols = c('white','black')) + RotatedAxis()
dotplot.top5.markers
ggsave("dotplot for top5 markers of each cluster.pdf", plot = dotplot.top5.markers, width = 12, height = 4.5)
###end###

###Proportion analysis###
my_cols <- c('0'='#a4cde1','1'='#277fb8','2'='#96cb8f','3'='#4dae47','4'='#f38989',
             '5'='#e32427','6'='#f9b769','7'='#f48521','8'='#d4a6a8','9'='#af93c4',
             '10'='#815e99','11'='#f6f28f','12'='#b05a28')

cell.prop <- as.data.frame(prop.table(table(Idents(lung.merge.n.defined), lung.merge.n.defined$location)))
write.table(cell.prop, file = "cell proportion.csv", row.names = F, col.names = T, sep = ",")
colnames(cell.prop) <- c("cluster", "sample", "proportion")
cellfraction <- ggplot(cell.prop, aes(sample, proportion, fill = cluster)) +
  geom_bar(stat = "identity", position = "fill") +
  ggtitle("") +
  theme_bw() +
  theme(axis.ticks.length = unit(0.5, 'cm')) +
  guides(fill = guide_legend(title = NULL)) +
  scale_fill_manual(values = my_cols)
cellfraction
ggsave("cellfraction.pdf", plot = cellfraction, width = 5, height = 6)
###end###

###Geneset enrichment analysis###
mycol <- colorRampPalette(c('#0077b6','#FFFFFF','#c1121f'))
library("ggplot2")
library("RColorBrewer")
library("dplyr")
library("tidyr")
library("pheatmap")
###end###

###IGA###
IGA <- list(c("IGLC7","IGKV3-20","IGHA1","IGHA2","JCHAIN","IGKC","IGLC1","IGLC3","IGLC6","PIGR"))
IGA.score <- AddModuleScore(lung.merge.n.defined,
                            features = IGA,
                            ctrl = 100,
                            name = "IGA",
                            assay = "SCT")

colnames(IGA.score@meta.data)

IGA.spatial <- SpatialFeaturePlot(IGA.score, features = c("IGA1"), pt.size.factor = 2.5, 
                                  crop = TRUE, alpha = c(0.1, 1.0)) &
  scale_fill_gradient(limits = c(0.0, 2.0), low = "white", high = "black")
IGA.spatial
ggsave("IGA score.pdf", plot = IGA.spatial, width = 8, height = 6)

IGA.heat <- FetchData(IGA.score, vars = c("detail", "seurat_clusters", "IGA1"))
write.table(IGA.heat, "IGA_heatmap.csv", row.names = FALSE, col.names = TRUE, sep = ",")

IGA.data <- FetchData(IGA.score,
                      vars = c("group", "location", "seurat_clusters", "SCT_snn_res.0.4", "IGA1"))

write.table(IGA.data, "IGA.csv", 
            row.names = FALSE, col.names = TRUE, sep = ",")

IGA.data <- FetchData(IGA.score, vars = c("location", "group", "seurat_clusters", "IGA1"))

write.table(IGA.data, "IGA.data.csv", 
            row.names = FALSE, col.names = TRUE, sep = ",")

IGA.quantification <- read.csv("./IGA.data.csv")
IGA.quantification$seurat_clusters <- factor(IGA.quantification$seurat_clusters)
IGA.quantification4plot <- data.frame(matrix(NA, nrow = length(unique(IGA.quantification$location)), 
                                             ncol = length(unique(IGA.quantification$seurat_clusters))))

rownames(IGA.quantification4plot) <- unique(IGA.quantification$location)
colnames(IGA.quantification4plot) <- unique(IGA.quantification$seurat_clusters)

for (row in rownames(IGA.quantification4plot)){
  for (col in colnames(IGA.quantification4plot)){
    data_sub <- subset(IGA.quantification, (location == row) & (seurat_clusters == col) )
    IGA.quantification4plot[row, col] <- mean(data_sub$IGA1)
  }
}

IGA.quantification4plot <- data.frame(t(IGA.quantification4plot))
IGA.quantification4plot <- IGA.quantification4plot[c('0','1','2','3','4','5','6','7','8','9','10','11','12'), c('proximal', 'distal', 'mass')]

pheatmap(as.matrix(IGA.quantification4plot), 
         show_rownames = TRUE, 
         show_colnames = TRUE, 
         cluster_rows = FALSE,
         cluster_cols = FALSE,
         color = mycol(1000),
         border_color = '#FFFFFF', 
         fontsize = 8,
         cellwidth = 15, 
         cellheight = 15,
         filename = './heatmap_IGA.pdf' )

pheatmap(as.matrix(IGA.quantification4plot),
         scale = "column",
         show_rownames = TRUE, 
         show_colnames = TRUE, 
         cluster_rows = FALSE,
         cluster_cols = FALSE,
         color = mycol(1000),
         border_color = '#FFFFFF', 
         fontsize = 8,
         cellwidth = 15, 
         cellheight = 15,
         filename = './heatmap_IGA_column.pdf' )

pheatmap(as.matrix(IGA.quantification4plot),
         scale = "row",
         show_rownames = TRUE, 
         show_colnames = TRUE, 
         cluster_rows = FALSE,
         cluster_cols = FALSE,
         color = mycol(1000),
         border_color = '#FFFFFF', 
         fontsize = 8,
         cellwidth = 15, 
         cellheight = 15,
         filename = './heatmap_IGA_row.pdf' )
###end###

###IGD###
IGD <- list(c("IGLC7","IGHD","IGKC","IGLC1","IGLC3","IGLC6"))
IGD.score <- AddModuleScore(lung.merge.n.defined,
                            features = IGD,
                            ctrl = 100,
                            name = "IGD",
                            assay = "SCT")

colnames(IGD.score@meta.data)

IGD.spatial <- SpatialFeaturePlot(IGD.score, features = c("IGD1"), pt.size.factor = 2.5, 
                                  crop = TRUE, alpha = c(0.1, 1.0)) &
  scale_fill_gradient(limits = c(0.0, 2.0), low = "white", high = "black")
IGD.spatial
ggsave("IGD score.pdf", plot = IGD.spatial, width = 8, height = 6)

IGD.heat <- FetchData(IGD.score, vars = c("detail", "seurat_clusters", "IGD1"))
write.table(IGD.heat, "IGD_heatmap.csv", row.names = FALSE, col.names = TRUE, sep = ",")

IGD.data <- FetchData(IGD.score, vars = c("location", "group", "seurat_clusters", "IGD1"))

write.table(IGD.data, "IGD.data.csv", 
            row.names = FALSE, col.names = TRUE, sep = ",")

IGD.quantification <- read.csv("./IGD.data.csv")
IGD.quantification$seurat_clusters <- factor(IGD.quantification$seurat_clusters)
IGD.quantification4plot <- data.frame(matrix(NA, nrow = length(unique(IGD.quantification$location)), 
                                             ncol = length(unique(IGD.quantification$seurat_clusters))))

rownames(IGD.quantification4plot) <- unique(IGD.quantification$location)
colnames(IGD.quantification4plot) <- unique(IGD.quantification$seurat_clusters)

for (row in rownames(IGD.quantification4plot)){
  for (col in colnames(IGD.quantification4plot)){
    data_sub <- subset(IGD.quantification, (location == row) & (seurat_clusters == col) )
    IGD.quantification4plot[row, col] <- mean(data_sub$IGD1)
  }
}

IGD.quantification4plot <- data.frame(t(IGD.quantification4plot))
IGD.quantification4plot <- IGD.quantification4plot[c('0','1','2','3','4','5','6','7','8','9','10','11','12'), c('proximal', 'distal', 'mass')]

pheatmap(as.matrix(IGD.quantification4plot), 
         show_rownames = TRUE, 
         show_colnames = TRUE, 
         cluster_rows = FALSE,
         cluster_cols = FALSE,
         color = mycol(1000),
         border_color = '#FFFFFF', 
         fontsize = 8,
         cellwidth = 15, 
         cellheight = 15,
         filename = './heatmap_IGD.pdf' )

pheatmap(as.matrix(IGD.quantification4plot),
         scale = "column",
         show_rownames = TRUE, 
         show_colnames = TRUE, 
         cluster_rows = FALSE,
         cluster_cols = FALSE,
         color = mycol(1000),
         border_color = '#FFFFFF', 
         fontsize = 8,
         cellwidth = 15, 
         cellheight = 15,
         filename = './heatmap_IGD_column.pdf' )

pheatmap(as.matrix(IGD.quantification4plot),
         scale = "row",
         show_rownames = TRUE, 
         show_colnames = TRUE, 
         cluster_rows = FALSE,
         cluster_cols = FALSE,
         color = mycol(1000),
         border_color = '#FFFFFF', 
         fontsize = 8,
         cellwidth = 15, 
         cellheight = 15,
         filename = './heatmap_IGD_row.pdf' )
###end###

###IGE###
IGE <- list(c("IGLC7","IGHE","IGKC","IGLC1","IGLC3","IGLC6"))
IGE.score <- AddModuleScore(lung.merge.n.defined,
                            features = IGE,
                            ctrl = 100,
                            name = "IGE",
                            assay = "SCT")

colnames(IGE.score@meta.data)

IGE.spatial <- SpatialFeaturePlot(IGE.score, features = c("IGE1"), pt.size.factor = 2.5, 
                                  crop = TRUE, alpha = c(0.1, 1.0)) &
  scale_fill_gradient(limits = c(0.0, 2.0), low = "white", high = "black")
IGE.spatial
ggsave("IGE score.pdf", plot = IGE.spatial, width = 8, height = 6)

IGE.heat <- FetchData(IGE.score, vars = c("detail", "seurat_clusters", "IGE1"))
write.table(IGE.heat, "IGE_heatmap.csv", row.names = FALSE, col.names = TRUE, sep = ",")

IGE.data <- FetchData(IGE.score, vars = c("location", "group", "seurat_clusters", "IGE1"))

write.table(IGE.data, "IGE.data.csv", 
            row.names = FALSE, col.names = TRUE, sep = ",")

IGE.quantification <- read.csv("./IGE.data.csv")
IGE.quantification$seurat_clusters <- factor(IGE.quantification$seurat_clusters)
IGE.quantification4plot <- data.frame(matrix(NA, nrow = length(unique(IGE.quantification$location)), 
                                             ncol = length(unique(IGE.quantification$seurat_clusters))))

rownames(IGE.quantification4plot) <- unique(IGE.quantification$location)
colnames(IGE.quantification4plot) <- unique(IGE.quantification$seurat_clusters)

for (row in rownames(IGE.quantification4plot)){
  for (col in colnames(IGE.quantification4plot)){
    data_sub <- subset(IGE.quantification, (location == row) & (seurat_clusters == col) )
    IGE.quantification4plot[row, col] <- mean(data_sub$IGE1)
  }
}

IGE.quantification4plot <- data.frame(t(IGE.quantification4plot))
IGE.quantification4plot <- IGE.quantification4plot[c('0','1','2','3','4','5','6','7','8','9','10','11','12'), c('proximal', 'distal', 'mass')]

pheatmap(as.matrix(IGE.quantification4plot), 
         show_rownames = TRUE, 
         show_colnames = TRUE, 
         cluster_rows = FALSE,
         cluster_cols = FALSE,
         color = mycol(1000),
         border_color = '#FFFFFF', 
         fontsize = 8,
         cellwidth = 15, 
         cellheight = 15,
         filename = './heatmap_IGE.pdf' )

pheatmap(as.matrix(IGE.quantification4plot),
         scale = "column",
         show_rownames = TRUE, 
         show_colnames = TRUE, 
         cluster_rows = FALSE,
         cluster_cols = FALSE,
         color = mycol(1000),
         border_color = '#FFFFFF', 
         fontsize = 8,
         cellwidth = 15, 
         cellheight = 15,
         filename = './heatmap_IGE_column.pdf' )

pheatmap(as.matrix(IGE.quantification4plot),
         scale = "row",
         show_rownames = TRUE, 
         show_colnames = TRUE, 
         cluster_rows = FALSE,
         cluster_cols = FALSE,
         color = mycol(1000),
         border_color = '#FFFFFF', 
         fontsize = 8,
         cellwidth = 15, 
         cellheight = 15,
         filename = './heatmap_IGE_row.pdf' )
###end###

###IGG###
IGG <- list(c("IGLL5","IGLC7","IGHA1","IGHG1","IGHG2","IGHG3","IGHG4","IGKC","IGLC1","IGLC2","IGLC3","IGLC6","IGLL1"))
IGG.score <- AddModuleScore(lung.merge.n.defined,
                            features = IGG,
                            ctrl = 100,
                            name = "IGG",
                            assay = "SCT")

colnames(IGG.score@meta.data)

IGG.spatial <- SpatialFeaturePlot(IGG.score, features = c("IGG1"), pt.size.factor = 2.5, 
                                  crop = TRUE, alpha = c(0.1, 1.0)) &
  scale_fill_gradient(limits = c(0.0, 2.0), low = "white", high = "black")
IGG.spatial
ggsave("IGG score.pdf", plot = IGG.spatial, width = 8, height = 6)

IGG.heat <- FetchData(IGG.score, vars = c("detail", "seurat_clusters", "IGG1"))
write.table(IGG.heat, "IGG_heatmap.csv", row.names = FALSE, col.names = TRUE, sep = ",")

IGG.data <- FetchData(IGG.score, vars = c("location", "group", "seurat_clusters", "IGG1"))

write.table(IGG.data, "IGG.data.csv", 
            row.names = FALSE, col.names = TRUE, sep = ",")

IGG.quantification <- read.csv("./IGG.data.csv")
IGG.quantification$seurat_clusters <- factor(IGG.quantification$seurat_clusters)
IGG.quantification4plot <- data.frame(matrix(NA, nrow = length(unique(IGG.quantification$location)), 
                                             ncol = length(unique(IGG.quantification$seurat_clusters))))

rownames(IGG.quantification4plot) <- unique(IGG.quantification$location)
colnames(IGG.quantification4plot) <- unique(IGG.quantification$seurat_clusters)

for (row in rownames(IGG.quantification4plot)){
  for (col in colnames(IGG.quantification4plot)){
    data_sub <- subset(IGG.quantification, (location == row) & (seurat_clusters == col) )
    IGG.quantification4plot[row, col] <- mean(data_sub$IGG1)
  }
}

IGG.quantification4plot <- data.frame(t(IGG.quantification4plot))
IGG.quantification4plot <- IGG.quantification4plot[c('0','1','2','3','4','5','6','7','8','9','10','11','12'), c('proximal', 'distal', 'mass')]

pheatmap(as.matrix(IGG.quantification4plot), 
         show_rownames = TRUE, 
         show_colnames = TRUE, 
         cluster_rows = FALSE,
         cluster_cols = FALSE,
         color = mycol(1000),
         border_color = '#FFFFFF', 
         fontsize = 8,
         cellwidth = 15, 
         cellheight = 15,
         filename = './heatmap_IGG.pdf' )

pheatmap(as.matrix(IGG.quantification4plot),
         scale = "column",
         show_rownames = TRUE, 
         show_colnames = TRUE, 
         cluster_rows = FALSE,
         cluster_cols = FALSE,
         color = mycol(1000),
         border_color = '#FFFFFF', 
         fontsize = 8,
         cellwidth = 15, 
         cellheight = 15,
         filename = './heatmap_IGG_column.pdf' )

pheatmap(as.matrix(IGG.quantification4plot),
         scale = "row",
         show_rownames = TRUE, 
         show_colnames = TRUE, 
         cluster_rows = FALSE,
         cluster_cols = FALSE,
         color = mycol(1000),
         border_color = '#FFFFFF', 
         fontsize = 8,
         cellwidth = 15, 
         cellheight = 15,
         filename = './heatmap_IGG_row.pdf' )
###end###

###IGM###
IGM <- list(c("IGLC7","IGKV3-20","IGHM","JCHAIN","IGKC","IGLC1","IGLC3","IGLC6"))
IGM.score <- AddModuleScore(lung.merge.n.defined,
                            features = IGM,
                            ctrl = 100,
                            name = "IGM",
                            assay = "SCT")

colnames(IGM.score@meta.data)

IGM.spatial <- SpatialFeaturePlot(IGM.score, features = c("IGM1"), pt.size.factor = 2.5, 
                                  crop = TRUE, alpha = c(0.1, 1.0)) &
  scale_fill_gradient(limits = c(0.0, 2.0), low = "white", high = "black")
IGM.spatial
ggsave("IGM score.pdf", plot = IGM.spatial, width = 8, height = 6)

IGM.heat <- FetchData(IGM.score, vars = c("detail", "seurat_clusters", "IGM1"))
write.table(IGM.heat, "IGM_heatmap.csv", row.names = FALSE, col.names = TRUE, sep = ",")

IGM.data <- FetchData(IGM.score, vars = c("location", "group", "seurat_clusters", "IGM1"))

write.table(IGM.data, "IGM.data.csv", 
            row.names = FALSE, col.names = TRUE, sep = ",")

IGM.quantification <- read.csv("./IGM.data.csv")
IGM.quantification$seurat_clusters <- factor(IGM.quantification$seurat_clusters)
IGM.quantification4plot <- data.frame(matrix(NA, nrow = length(unique(IGM.quantification$location)), 
                                             ncol = length(unique(IGM.quantification$seurat_clusters))))

rownames(IGM.quantification4plot) <- unique(IGM.quantification$location)
colnames(IGM.quantification4plot) <- unique(IGM.quantification$seurat_clusters)

for (row in rownames(IGM.quantification4plot)){
  for (col in colnames(IGM.quantification4plot)){
    data_sub <- subset(IGM.quantification, (location == row) & (seurat_clusters == col) )
    IGM.quantification4plot[row, col] <- mean(data_sub$IGM1)
  }
}

IGM.quantification4plot <- data.frame(t(IGM.quantification4plot))
IGM.quantification4plot <- IGM.quantification4plot[c('0','1','2','3','4','5','6','7','8','9','10','11','12'), c('proximal', 'distal', 'mass')]

pheatmap(as.matrix(IGM.quantification4plot), 
         show_rownames = TRUE, 
         show_colnames = TRUE, 
         cluster_rows = FALSE,
         cluster_cols = FALSE,
         color = mycol(1000),
         border_color = '#FFFFFF', 
         fontsize = 8,
         cellwidth = 15, 
         cellheight = 15,
         filename = './heatmap_IGM.pdf' )

pheatmap(as.matrix(IGM.quantification4plot),
         scale = "column",
         show_rownames = TRUE, 
         show_colnames = TRUE, 
         cluster_rows = FALSE,
         cluster_cols = FALSE,
         color = mycol(1000),
         border_color = '#FFFFFF', 
         fontsize = 8,
         cellwidth = 15, 
         cellheight = 15,
         filename = './heatmap_IGM_column.pdf' )

pheatmap(as.matrix(IGM.quantification4plot),
         scale = "row",
         show_rownames = TRUE, 
         show_colnames = TRUE, 
         cluster_rows = FALSE,
         cluster_cols = FALSE,
         color = mycol(1000),
         border_color = '#FFFFFF', 
         fontsize = 8,
         cellwidth = 15, 
         cellheight = 15,
         filename = './heatmap_IGM_row.pdf' )
###end###

###IG production###
IGP <- list(c("C17orf99","PARP3","MAD2L2","BATF","POLQ","TRAF3IP2","SHLD3","TREX1","PHB2","CGAS","FCRL3","EXOSC6","SLC15A4",
              "CCR6","ZPBP2","CR1","SHLD1","RNF168","APLF","GAPT","EPHB2","ERCC1","FCGR2B","PAXIP1","SWAP70","CLCF1","SAMHD1",
              "POLL","GPI","IGKV1-5","TRDV3","TRDV1","TRAV38-2DV8","TRAV38-1","TRAV19","TRAV14DV4","TRAV2","IGLV11-55",
              "IGLV10-54","IGLV9-49","IGLV8-61","IGLV7-46","IGLV7-43","IGLV6-57","IGLV5-52","IGLV5-48","IGLV5-45",
              "IGLV5-37","IGLV4-69","IGLV4-60","IGLV4-3","IGLV3-32","IGLV3-27","IGLV3-25","IGLV3-22","IGLV3-21","IGLV3-19",
              "IGLV3-16","IGLV3-12","IGLV3-10","IGLV3-9","IGLV3-1","IGLV2-33","IGLV2-23","IGLV2-18","IGLV2-14","IGLV2-11",
              "IGLV2-8","IGLV1-51","IGLV1-50","IGLV1-47","IGLV1-44","IGLV1-40","IGLV1-36","IGKV6D-41","IGKV6D-21","IGKV3D-20",
              "IGKV3D-15","IGKV3D-11","IGKV3D-7","IGKV2D-30","IGKV2D-29","IGKV2D-28","IGKV2D-26","IGKV2D-24","IGKV1D-43",
              "IGKV1D-42","IGKV1D-39","IGKV1D-37","IGKV1D-33","IGKV1D-17","IGKV1D-13","IGKV1D-12","IGKV1D-8","IGKV6-21",
              "IGKV5-2","IGKV4-1","IGKV3-20","IGKV3-15","IGKV3-7","IGKV2-40","IGKV2-30","IGKV2-29","IGKV2-28","IGKV2-24",
              "IGKV1-39","IGKV1-37","IGKV1-27","IGKV1-17","IGKV1-16","IGKV1-13","IGKV1-12","IGKV1-9","IGKV1-8","IGKV1-6",
              "MSH6","VPREB3","TBX21","HLA-E","HPX","HSPD1","IL2","IL4","IL4R","IL5","IL6","IL10","IL13","IL13RA2","LIG4","DNAJB9","MLH1",
              "MSH2","MSH3","NBN","FOXP3","EXOSC3","KMT5B","MZB1","PHB1","PMS2","TLR9","POLB","SASH3","SHLD2","RIF1","PKN1","PRKDC",
              "CTNNBL1","HMCES","AICDA","PTPRC","IL21","RBP4","BCL6","XCL1","NFKBIZ","STAT6","STX4","SUPT6H","TCF3","BTK","TMBIM6",
              "TFRC","TGFB1","TNF","TP53BP1","TRAF2","TRAF6","TNFSF4","TNFRSF4","UNG","VPREB1","NSD2","XBP1","XRCC4","YY1","CYREN",
              "NHEJ1","ATAD5","NDFIP1","SANBR","KMT5C","TNFSF13","MCM3AP","RNF8","IL33","EXO1","CD22","VAMP3","CD28","CD86","IL27RA",
              "CD40","CD40LG","THOC1"))
IGP.score <- AddModuleScore(lung.merge.n.defined,
                            features = IGP,
                            ctrl = 100,
                            name = "IGP",
                            assay = "SCT")

colnames(IGP.score@meta.data)

IGP.spatial <- SpatialFeaturePlot(IGP.score, features = c("IGP1"), pt.size.factor = 2.5, 
                                  crop = TRUE, alpha = c(0.1, 1.0)) &
  scale_fill_gradient(limits = c(-0.1, 0.1), low = "white", high = "black")
IGP.spatial
ggsave("IG production score.pdf", plot = IGP.spatial, width = 8, height = 6)

IGP.heat <- FetchData(IGP.score, vars = c("detail", "seurat_clusters", "IGP1"))
write.table(IGP.heat, "IGP_heatmap.csv", row.names = FALSE, col.names = TRUE, sep = ",")

IGP.data <- FetchData(IGP.score, vars = c("location", "group", "seurat_clusters", "IGP1"))

write.table(IGP.data, "IGP.data.csv", 
            row.names = FALSE, col.names = TRUE, sep = ",")

IGP.quantification <- read.csv("./IGP.data.csv")
IGP.quantification$seurat_clusters <- factor(IGP.quantification$seurat_clusters)
IGP.quantification4plot <- data.frame(matrix(NA, nrow = length(unique(IGP.quantification$location)), 
                                             ncol = length(unique(IGP.quantification$seurat_clusters))))

rownames(IGP.quantification4plot) <- unique(IGP.quantification$location)
colnames(IGP.quantification4plot) <- unique(IGP.quantification$seurat_clusters)

for (row in rownames(IGP.quantification4plot)){
  for (col in colnames(IGP.quantification4plot)){
    data_sub <- subset(IGP.quantification, (location == row) & (seurat_clusters == col) )
    IGP.quantification4plot[row, col] <- mean(data_sub$IGP1)
  }
}

IGP.quantification4plot <- data.frame(t(IGP.quantification4plot))
IGP.quantification4plot <- IGP.quantification4plot[c('0','1','2','3','4','5','6','7','8','9','10','11','12'), c('proximal', 'distal', 'mass')]

pheatmap(as.matrix(IGP.quantification4plot), 
         show_rownames = TRUE, 
         show_colnames = TRUE, 
         cluster_rows = FALSE,
         cluster_cols = FALSE,
         color = mycol(1000),
         border_color = '#FFFFFF', 
         fontsize = 8,
         cellwidth = 15, 
         cellheight = 15,
         filename = './heatmap_IGP.pdf' )

pheatmap(as.matrix(IGP.quantification4plot),
         scale = "column",
         show_rownames = TRUE, 
         show_colnames = TRUE, 
         cluster_rows = FALSE,
         cluster_cols = FALSE,
         color = mycol(1000),
         border_color = '#FFFFFF', 
         fontsize = 8,
         cellwidth = 15, 
         cellheight = 15,
         filename = './heatmap_IGP_column.pdf' )

pheatmap(as.matrix(IGP.quantification4plot),
         scale = "row",
         show_rownames = TRUE, 
         show_colnames = TRUE, 
         cluster_rows = FALSE,
         cluster_cols = FALSE,
         color = mycol(1000),
         border_color = '#FFFFFF', 
         fontsize = 8,
         cellwidth = 15, 
         cellheight = 15,
         filename = './heatmap_IGP_row.pdf' )
###end###

###Positive regulation of IG production###
PGP <- list(c("C17orf99","MAD2L2","SHLD3","PHB2","EXOSC6","SHLD1","EPHB2","PAXIP1","CLCF1","GPI","TBX21",
              "HLA-E","HPX","IL2","IL4","IL4R","IL5","IL6","IL10","IL13","DNAJB9","MLH1","MSH2","EXOSC3","KMT5B",
              "MZB1","PHB1","PMS2","TLR9","SASH3","SHLD2","RIF1","HMCES","PTPRC","IL21","RBP4","XCL1","STAT6",
              "STX4","BTK","TFRC","TGFB1","TP53BP1","TNFSF4","TNFRSF4","NSD2","XBP1","ATAD5","KMT5C",
              "TNFSF13","IL33","VAMP3","CD28","CD86","CD40"))
PGP.score <- AddModuleScore(lung.merge.n.defined,
                            features = PGP,
                            ctrl = 100,
                            name = "PGP",
                            assay = "SCT")

colnames(PGP.score@meta.data)

PGP.spatial <- SpatialFeaturePlot(PGP.score, features = c("PGP1"), pt.size.factor = 2.5, 
                                  crop = TRUE, alpha = c(0.1, 1.0)) &
  scale_fill_gradient(limits = c(-0.2, 0.1), low = "white", high = "black")
PGP.spatial
ggsave("Positive regulation of IG production score.pdf", plot = PGP.spatial, width = 8, height = 6)

PGP.heat <- FetchData(PGP.score, vars = c("detail", "seurat_clusters", "PGP1"))
write.table(PGP.heat, "PGP_heatmap.csv", row.names = FALSE, col.names = TRUE, sep = ",")

PGP.data <- FetchData(PGP.score, vars = c("location", "group", "seurat_clusters", "PGP1"))

write.table(PGP.data, "PGP.data.csv", 
            row.names = FALSE, col.names = TRUE, sep = ",")

PGP.quantification <- read.csv("./PGP.data.csv")
PGP.quantification$seurat_clusters <- factor(PGP.quantification$seurat_clusters)
PGP.quantification4plot <- data.frame(matrix(NA, nrow = length(unique(PGP.quantification$location)), 
                                             ncol = length(unique(PGP.quantification$seurat_clusters))))

rownames(PGP.quantification4plot) <- unique(PGP.quantification$location)
colnames(PGP.quantification4plot) <- unique(PGP.quantification$seurat_clusters)

for (row in rownames(PGP.quantification4plot)){
  for (col in colnames(PGP.quantification4plot)){
    data_sub <- subset(PGP.quantification, (location == row) & (seurat_clusters == col) )
    PGP.quantification4plot[row, col] <- mean(data_sub$PGP1)
  }
}

PGP.quantification4plot <- data.frame(t(PGP.quantification4plot))
PGP.quantification4plot <- PGP.quantification4plot[c('0','1','2','3','4','5','6','7','8','9','10','11','12'), c('proximal', 'distal', 'mass')]

pheatmap(as.matrix(PGP.quantification4plot), 
         show_rownames = TRUE, 
         show_colnames = TRUE, 
         cluster_rows = FALSE,
         cluster_cols = FALSE,
         color = mycol(1000),
         border_color = '#FFFFFF', 
         fontsize = 8,
         cellwidth = 15, 
         cellheight = 15,
         filename = './heatmap_PGP.pdf' )

pheatmap(as.matrix(PGP.quantification4plot),
         scale = "column",
         show_rownames = TRUE, 
         show_colnames = TRUE, 
         cluster_rows = FALSE,
         cluster_cols = FALSE,
         color = mycol(1000),
         border_color = '#FFFFFF', 
         fontsize = 8,
         cellwidth = 15, 
         cellheight = 15,
         filename = './heatmap_PGP_column.pdf' )

pheatmap(as.matrix(PGP.quantification4plot),
         scale = "row",
         show_rownames = TRUE, 
         show_colnames = TRUE, 
         cluster_rows = FALSE,
         cluster_cols = FALSE,
         color = mycol(1000),
         border_color = '#FFFFFF', 
         fontsize = 8,
         cellwidth = 15, 
         cellheight = 15,
         filename = './heatmap_PGP_row.pdf' )
###end###

###Kappa light chain###
kappa <- list(c("IGKC","IGKJ1","IGKJ2","IGKJ3","IGKJ4","IGKJ5","IGKV1-5","IGKV1-6","IGKV1-8",
                "IGKV1-9","IGKV1-12","IGKV1-16","IGKV1-17","IGKV1-27","IGKV1-33","IGKV1D-8","IGKV1D-12",
                "IGKV1D-13","IGKV1D-16","IGKV1D-17","IGKV1D-22","IGKV1D-27","IGKV1D-32","IGKV1D-33","IGKV1D-39",
                "IGKV1D-43","IGKV2-24","IGKV2-28","IGKV2-30","IGKV2-40","IGKV2D-26","IGKV2D-28","IGKV2D-29","IGKV2D-30","IGKV2D-40",
                "IGKV3-11","IGKV3-15","IGKV3-20","IGKV3D-7","IGKV3D-11","IGKV3D-20","IGKV4-1","IGKV5-2"))
kappa.score <- AddModuleScore(lung.merge.n.defined,
                              features = kappa,
                              ctrl = 100,
                              name = "kappa",
                              assay = "SCT")

colnames(kappa.score@meta.data)

kappa.spatial <- SpatialFeaturePlot(kappa.score, features = c("kappa1"), pt.size.factor = 2.5, 
                                    crop = TRUE, alpha = c(0.1, 1.0)) &
  scale_fill_gradient(low = "white", high = "black")
kappa.spatial
ggsave("kappa light chain score.pdf", plot = kappa.spatial, width = 8, height = 6)

kappa.heat <- FetchData(kappa.score, vars = c("detail", "seurat_clusters", "kappa1"))
write.table(kappa.heat, "kappa_heatmap.csv", row.names = FALSE, col.names = TRUE, sep = ",")

kappa.data <- FetchData(kappa.score, vars = c("location", "group", "seurat_clusters", "kappa1"))

write.table(kappa.data, "kappa.data.csv", 
            row.names = FALSE, col.names = TRUE, sep = ",")

kappa.quantification <- read.csv("./kappa.data.csv")
kappa.quantification$seurat_clusters <- factor(kappa.quantification$seurat_clusters)
kappa.quantification4plot <- data.frame(matrix(NA, nrow = length(unique(kappa.quantification$location)), 
                                               ncol = length(unique(kappa.quantification$seurat_clusters))))

rownames(kappa.quantification4plot) <- unique(kappa.quantification$location)
colnames(kappa.quantification4plot) <- unique(kappa.quantification$seurat_clusters)

for (row in rownames(kappa.quantification4plot)){
  for (col in colnames(kappa.quantification4plot)){
    data_sub <- subset(kappa.quantification, (location == row) & (seurat_clusters == col) )
    kappa.quantification4plot[row, col] <- mean(data_sub$kappa1)
  }
}

kappa.quantification4plot <- data.frame(t(kappa.quantification4plot))
kappa.quantification4plot <- kappa.quantification4plot[c('0','1','2','3','4','5','6','7','8','9','10','11','12'), c('proximal', 'distal', 'mass')]

pheatmap(as.matrix(kappa.quantification4plot), 
         show_rownames = TRUE, 
         show_colnames = TRUE, 
         cluster_rows = FALSE,
         cluster_cols = FALSE,
         color = mycol(1000),
         border_color = '#FFFFFF', 
         fontsize = 8,
         cellwidth = 15, 
         cellheight = 15,
         filename = './heatmap_kappa.pdf' )

pheatmap(as.matrix(kappa.quantification4plot),
         scale = "column",
         show_rownames = TRUE, 
         show_colnames = TRUE, 
         cluster_rows = FALSE,
         cluster_cols = FALSE,
         color = mycol(1000),
         border_color = '#FFFFFF', 
         fontsize = 8,
         cellwidth = 15, 
         cellheight = 15,
         filename = './heatmap_kappa_column.pdf' )

pheatmap(as.matrix(kappa.quantification4plot),
         scale = "row",
         show_rownames = TRUE, 
         show_colnames = TRUE, 
         cluster_rows = FALSE,
         cluster_cols = FALSE,
         color = mycol(1000),
         border_color = '#FFFFFF', 
         fontsize = 8,
         cellwidth = 15, 
         cellheight = 15,
         filename = './heatmap_kappa_row.pdf' )
###end###

###lambda light chain###
lambda <- list(c("IGLC1","IGLC2","IGLC3","IGLC7","IGLJn","IGLJ1","IGLJ2","IGLJ3","IGLJ6","IGLJ7",
                 "IGLVm-n","IGLV1-36","IGLV1-40","IGLV1-44","IGLV1-47","IGLV1-51","IGLV1-62",
                 "IGLV2-5","IGLV2-8","IGLV2-11","IGLV2-14","IGLV2-18","IGLV2-23",
                 "IGLV3-1","IGLV3-10","IGLV3-12","IGLV3-16","IGLV3-19","IGLV3-21","IGLV3-25","IGLV3-27",
                 "IGLV4-3","IGLV4-60","IGLV4-69","IGLV5-37","IGLV5-39","IGLV5-45","IGLV5-52",
                 "IGLV6-57","IGLV7-43","IGLV9-49","IGLV10-54"))
lambda.score <- AddModuleScore(lung.merge.n.defined,
                               features = lambda,
                               ctrl = 100,
                               name = "lambda",
                               assay = "SCT")

colnames(lambda.score@meta.data)

lambda.spatial <- SpatialFeaturePlot(lambda.score, features = c("lambda1"), pt.size.factor = 2.5, 
                                     crop = TRUE, alpha = c(0.1, 1.0)) &
  scale_fill_gradient(low = "white", high = "black")
lambda.spatial
ggsave("lambda light chain score.pdf", plot = lambda.spatial, width = 8, height = 6)

lambda.heat <- FetchData(lambda.score, vars = c("detail", "seurat_clusters", "lambda1"))
write.table(lambda.heat, "lambda_heatmap.csv", row.names = FALSE, col.names = TRUE, sep = ",")

lambda.data <- FetchData(lambda.score, vars = c("location", "group", "seurat_clusters", "lambda1"))

write.table(lambda.data, "lambda.data.csv", 
            row.names = FALSE, col.names = TRUE, sep = ",")

lambda.quantification <- read.csv("./lambda.data.csv")
lambda.quantification$seurat_clusters <- factor(lambda.quantification$seurat_clusters)
lambda.quantification4plot <- data.frame(matrix(NA, nrow = length(unique(lambda.quantification$location)), 
                                                ncol = length(unique(lambda.quantification$seurat_clusters))))

rownames(lambda.quantification4plot) <- unique(lambda.quantification$location)
colnames(lambda.quantification4plot) <- unique(lambda.quantification$seurat_clusters)

for (row in rownames(lambda.quantification4plot)){
  for (col in colnames(lambda.quantification4plot)){
    data_sub <- subset(lambda.quantification, (location == row) & (seurat_clusters == col) )
    lambda.quantification4plot[row, col] <- mean(data_sub$lambda1)
  }
}

lambda.quantification4plot <- data.frame(t(lambda.quantification4plot))
lambda.quantification4plot <- lambda.quantification4plot[c('0','1','2','3','4','5','6','7','8','9','10','11','12'), c('proximal', 'distal', 'mass')]

pheatmap(as.matrix(lambda.quantification4plot), 
         show_rownames = TRUE, 
         show_colnames = TRUE, 
         cluster_rows = FALSE,
         cluster_cols = FALSE,
         color = mycol(1000),
         border_color = '#FFFFFF', 
         fontsize = 8,
         cellwidth = 15, 
         cellheight = 15,
         filename = './heatmap_lambda.pdf' )

pheatmap(as.matrix(lambda.quantification4plot),
         scale = "column",
         show_rownames = TRUE, 
         show_colnames = TRUE, 
         cluster_rows = FALSE,
         cluster_cols = FALSE,
         color = mycol(1000),
         border_color = '#FFFFFF', 
         fontsize = 8,
         cellwidth = 15, 
         cellheight = 15,
         filename = './heatmap_lambda_column.pdf' )

pheatmap(as.matrix(lambda.quantification4plot),
         scale = "row",
         show_rownames = TRUE, 
         show_colnames = TRUE, 
         cluster_rows = FALSE,
         cluster_cols = FALSE,
         color = mycol(1000),
         border_color = '#FFFFFF', 
         fontsize = 8,
         cellwidth = 15, 
         cellheight = 15,
         filename = './heatmap_lambda_row.pdf' )
###end###

#-----Enrichment analysis of group-specific genes-----
library("org.Hs.eg.db")
library("clusterProfiler")
library("enrichplot")
library("tidyverse")

table(lung.merge.n.defined@meta.data$group)
Idents(lung.merge.n.defined, cells = 1:4139) <- "PCSH"
Idents(lung.merge.n.defined, cells = 4140:6359) <- "Control"
Idents(lung.merge.n.defined)

lung.merge.n.defined <- PrepSCTFindMarkers(lung.merge.n.defined)
all.markers <- FindAllMarkers(lung.merge.n.defined, only.pos = TRUE, min.pct = 0.25, logfc.threshold = 0.25)
write.table(all.markers, "group-specific genes.csv", row.names = FALSE, col.names = TRUE, sep = ",")

markers.control <- subset(all.markers, cluster == "Control")
markers.pcsh <- subset(all.markers, cluster == "PCSH")

deg.up.pcsh <- subset(markers.pcsh, p_val_adj < 0.05 & avg_log2FC > 2.0)

BP.pcsh <- enrichGO(gene = deg.up.pcsh$gene,
                    OrgDb = "org.Hs.eg.db",
                    keyType = "SYMBOL",
                    ont = "BP",
                    pAdjustMethod = "BH",
                    pvalueCutoff = 0.05,
                    qvalueCutoff = 0.05)
df.BP.pcsh <- data.frame(BP.pcsh)
df.BP.pcsh <- df.BP.pcsh[order(df.BP.pcsh$p.adjust),]
df.BP.pcsh.top10 <- df.BP.pcsh[1:10,]
p.BP.pcsh.top10 <- ggplot(data = df.BP.pcsh.top10, aes(x = Description, y = Count)) + 
  geom_bar(stat = "identity", width = 0.75, fill = "grey") +
  coord_flip() + 
  xlab("GO term") +
  ylab("Num of Genes") +
  theme(legend.title=element_blank())
p.BP.pcsh.top10
ggsave("top10 BP terms of up DEGs in pcsh.pdf", plot = p.BP.pcsh.top10, width = 10, height = 6, dpi = 300)

deg.up.control <- subset(markers.control, p_val_adj < 0.05 & avg_log2FC > 2.0)

BP.control <- enrichGO(gene = deg.up.control$gene,
                       OrgDb = "org.Hs.eg.db",
                       keyType = "SYMBOL",
                       ont = "BP",
                       pAdjustMethod = "BH",
                       pvalueCutoff = 0.05,
                       qvalueCutoff = 0.05)
df.BP.control <- data.frame(BP.control)
df.BP.control <- df.BP.control[order(df.BP.control$p.adjust),]
df.BP.control.top10 <- df.BP.control[1:10,]
p.BP.control.top10 <- ggplot(data = df.BP.control.top10, aes(x = Description, y = Count)) + 
  geom_bar(stat = "identity", width = 0.75, fill = "grey") +
  coord_flip() + 
  xlab("GO term") +
  ylab("Num of Genes") +
  theme(legend.title=element_blank())
p.BP.control.top10
ggsave("top10 BP terms of up DEGs in control.pdf", plot = p.BP.control.top10, width = 10, height = 6, dpi = 300)
###end###

###Heatmap###
all.markers <- read.csv(file = "group-specific genes.csv", header = TRUE, sep = ",")

top50 <- all.markers %>% group_by(cluster) %>% top_n(n = 50, wt = avg_log2FC)

p_top50_markers <- DoHeatmap(object = lung.merge.n.defined, features = top50$gene, slot = "data", group.by = "group") + 
  scale_fill_gradientn(colors = c("#2d3462", "white", "#9d3b62"))
p_top50_markers
ggsave("heatmap_top50 markers for each group.pdf", plot = p_top50_markers, width = 5, height = 10, dpi = 300)
###end###

#-----Enrichment analysis of cluster-specific genes-----
library("clusterProfiler")
library("org.Hs.eg.db")
library("enrichplot")
library("pheatmap")
library("dplyr")
library("tidyr")
library("stringr")

all.markers <- read.csv(file = "~/PCSH project/#04_PCSH_Nature/2024.06.29/markers for each cluster.csv", 
                        header = TRUE, sep = ",")

markers <- all.markers

clusters <- unique(markers$cluster)
go_results <- list()

for (cl in clusters) {
  
  cl_genes <- markers %>% 
    filter(cluster == cl) %>% 
    pull(gene)
  
  
  ego <- enrichGO(gene          = cl_genes,
                  OrgDb         = org.Hs.eg.db,
                  keyType       = "SYMBOL",
                  ont           = "BP",
                  pAdjustMethod = "BH")
  
  go_results[[as.character(cl)]] <- ego
}

top_go_df <- lapply(names(go_results), function(cl) {
  ego <- go_results[[cl]]
  if (nrow(ego) == 0) return(NULL)
  ego@result %>% 
    arrange(p.adjust) %>% 
    head(10) %>% 
    mutate(Cluster = cl) %>% 
    dplyr::select(Cluster, Description, p.adjust) 
}) %>% bind_rows()

write.table(top_go_df, "top_go_df.csv", row.names = FALSE, col.names = TRUE, sep = ",")

heatmap_matrix <- top_go_df %>%
  mutate(log_padj = -log10(p.adjust)) %>%
  pivot_wider(id_cols = Description, 
              names_from = Cluster, 
              values_from = log_padj) %>%
  column_to_rownames("Description") %>%
  as.matrix()

write.table(heatmap_matrix, "heatmap_matrix.csv", row.names = TRUE, col.names = TRUE, sep = ",")

HeatMapSeurat <- pheatmap(heatmap_matrix,
                          color = colorRampPalette(c('#0077b6','#c1121f'))(50),
                          na_col = "white",         
                          cluster_rows = FALSE,     
                          cluster_cols = FALSE,     
                          show_rownames = TRUE,     
                          show_colnames = TRUE,     
                          fontsize_row = 8,        
                          fontsize_col = 10,        
                          main = "Top10 GO Terms per Cluster")
HeatMapSeurat
ggsave("HeatMapSeurat.pdf", plot = HeatMapSeurat, width = 10, height = 10)
###end###

#-----Cancer-finder-----
###Python code###
#!/bin/sh

#PBS -N SequencingCancerFinder
#PBS -q batch
#PBS -l nodes=1:ppn=4
#PBS -l walltime=120:00:00
#PBS -o SequencingCancerFinder.log
#PBS -e SequencingCancerFinder.error

source deactivate 
source /home/qukun/jojozhangxy/softwares/anaconda3/etc/profile.d/conda.sh
conda activate test
cd /home/qukun/jojozhangxy/copd/20240716_SequencingCancerFinder

python -u /home/qukun/jojozhangxy/softwares/SequencingCancerFinder-master/infer.py \
--ckp=/home/qukun/jojozhangxy/softwares/SequencingCancerFinder-master/models/st_pretrain_article.pkl \
--matrix=/home/qukun/jojozhangxy/copd/20240716_SequencingCancerFinder/my_lung_data.csv \
--out=/home/qukun/jojozhangxy/copd/20240716_SequencingCancerFinder/SequencingCancerFinderResult.csv \
--threshold=0.5
###end###

cancer_pred <- SequencingCancerFinderResult$predict
names(cancer_pred) <- SequencingCancerFinderResult$sample
predST <- AddMetaData(lung.merge.n.defined,
                      cancer_pred,
                      "cancer_pred")
pcsh.pred <- subset(predST, group == "pcsh")

spatial.pcsh <- SpatialDimPlot(pcsh.pred, 
                               group.by = "cancer_pred",
                               pt.size.factor = 2.0)
spatial.pcsh
ggsave("pcsh_malignant_prediction.pdf", plot = spatial.pcsh, 
       width = 30, height = 40)
##end###

###B cells###
sptial_B <- SpatialDimPlot(pcsh.pred, 
                           cells.highlight = CellsByIdentities(object = pcsh.pred, idents = c(10)), 
                           facet.highlight = TRUE, 
                           cols.highlight = c("black", "lightgrey"),
                           pt.size.factor = 2.0)
sptial_B
ggsave("pcsh_B_cell.pdf", plot = sptial_B, 
       width = 30, height = 40)
###end###
